# Supplementary material for: Prediction of drugs having opposite effects on disease genes in a directed network
Source: BMC Syst Biol. 2016 Jan 11;10(Suppl 1):2. doi: 10.1186/s12918-015-0243-2 (PMC4895308; doi:10.1186/s12918-015-0243-2)
Supplement: Additional file 2: Table S1. — 16 diseases considered in this work. Statistics and information of data for 16 diseases are described in this file: Disease name; MeSH ID of diseases; GSE numbers we used; platforms of the GSE; tissues where GSE are generated; the number of disease genes from CTD; the number of differentially expressed disease genes; the number of differentially expressed disease genes in DKEGG. (XLSX 12 kb) [file 12918_2015_243_MOESM2_ESM.xlsx]

## Sheet: Sheet1
Disease name	MeSH ID	GSE number	Platform	Tissue	The number of DG from CTD	The number of DEG (UP genes)	The number of DEGs in DKEGG (UP genes)
Adenocarcinoma of lung (ACL)	C538231	GSE31547	GPL96	Lung	38	22 (12)	14 (9)
Alzheimer’s disease (AD)	D000544	GSE1297	GPL96	Prefrontal cortex	83	0 (0)	0 (0)
Acute myelocytic leukemia (AML)	D015470	GSE2191	GPL8300	Bone marrow	107	13 (9)	6 (3)
Asthma (AS)	D001249	GSE18965	GPL96	AEC	77	22 (20)	15 (13)
Astrocytoma (ACY)	D001254	GSE4290	GPL570	Brain	24	16 (13)	11 (10)
Bipolar disorder (BD)	D001714	GSE53987	GPL570	Hippocampus	38	0 (0)	0 (0)
Chronic obstructive pulmonary disease (COPD)	D029424	GSE1650	GPL96	Lung	23	0 (0)	0 (0)
Glioblastoma (GB)	D005909	GSE4290	GPL570	Brain	53	42 (33)	25 (20)
Idiopathic pulmonary fibrosis (IPF)	D054990	GSE44723	GPL570	Lung	15	0 (0)	0 (0)
Major depressive disorder (MDD)	D003865	GSE53987	GPL570	Hippocampus	14	0 (0)	0 (0)
Multiple sclerosis (MS)	D009103	GSE38010	GPL570	Brain	41	3 (0)	0 (0)
Oligodendroglioma (OG)	D009837	GSE4290	GPL570	Brain	7	6 (5)	1 (0)
Parkinson disease (PD)	D010300	GSE8937	GPL96	Substantia nigra	78	20 (10)	9 (6)
Pulmonary hypertension (PH)	D006976	GSE703	GPL80	PBC	28	1 (0)	1 (0)
Schizophrenia (SZ)	D012559	GSE53987	GPL570	Hippocampus	176	32 (6)	12 (5)
Thyroid carcinoma (TC)	D013964	GSE3678	GPL570	Thyroid tissue	23	3 (1)	3 (1)
