# Supplementary material for: Prediction of drugs having opposite effects on disease genes in a directed network
Source: BMC Syst Biol. 2016 Jan 11;10(Suppl 1):2. doi: 10.1186/s12918-015-0243-2 (PMC4895308; doi:10.1186/s12918-015-0243-2)
Supplement: Additional file 3: Table S2. — Answer drugs used in this work for nine diseases. Information about answer drugs used in this work are described in this file: Disease name; MeSH ID of diseases; the number of answer drugs for each disease; the list of answer drugs (DrugBank ID). (XLSX 11 kb) [file 12918_2015_243_MOESM3_ESM.xlsx]

## Sheet: Sheet1
Disease name	MeSH ID	The number of answer drugs	Answer drugs with DrugBank ID ('&&' is a seperator). Answer drugs are extracted from CTD. They have drug-drug target interactions in DrugBank and their targets are in DKEGG.
Adenocarcinoma of lung (ACL)	C538231	6	DB00530&&DB00317&&DB01229&&DB00571&&DB02709&&DB00361
Acute myelocytic leukemia (AML)	D015470	17	DB00523&&DB03496&&DB01169&&DB00928&&DB01393&&DB00242&&DB01262&&DB01234&&DB00136&&DB00328&&DB01229&&DB02709&&DB00398&&DB01041&&DB00755&&DB00197&&DB00541
Asthma (AS)	D001249	38	DB00640&&DB01001&&DB01223&&DB01169&&DB01408&&DB00389&&DB01262&&DB01234&&DB00824&&DB00668&&DB01288&&DB00588&&DB00983&&DB01274&&DB00986&&DB01159&&DB00407&&DB01109&&DB00332&&DB01064&&DB00920&&DB00455&&DB00816&&DB00471&&DB00716&&DB00622&&DB01115&&DB01174&&DB01411&&DB01366&&DB00571&&DB02709&&DB00938&&DB00871&&DB00342&&DB00277&&DB00755&&DB00549
Astrocytoma (ACY)	D001254	1	DB00541
Glioblastoma (GB)	D005909	12	DB01169&&DB00945&&DB01234&&DB00317&&DB00328&&DB01115&&DB01229&&DB02709&&DB00795&&DB01041&&DB00755&&DB00309
Oligodendroglioma (OG)	D009837	1	DB00541
Parkinson disease (PD)	D010300	30	DB00915&&DB00714&&DB00945&&DB00245&&DB00783&&DB00810&&DB01200&&DB00248&&DB00201&&DB00363&&DB01151&&DB01184&&DB01235&&DB00687&&DB00996&&DB00589&&DB01017&&DB00370&&DB01173&&DB01186&&DB00413&&DB00387&&DB00392&&DB00571&&DB01224&&DB01367&&DB00268&&DB00877&&DB00376&&DB00909
Schizophrenia (SZ)	D012559	49	DB01063&&DB00321&&DB01576&&DB00182&&DB01238&&DB00767&&DB00245&&DB00810&&DB00564&&DB00477&&DB01239&&DB00575&&DB00363&&DB00875&&DB00623&&DB04842&&DB00502&&DB00458&&DB01221&&DB01356&&DB00408&&DB00933&&DB01403&&DB01233&&DB01017&&DB00745&&DB01618&&DB00334&&DB00776&&DB01267&&DB01608&&DB00850&&DB01174&&DB01100&&DB00387&&DB01069&&DB00571&&DB01224&&DB00409&&DB00734&&DB01104&&DB00391&&DB00679&&DB01623&&DB0…
Thyroid carcinoma (TC)	D013964	9	DB01169&&DB01262&&DB00317&&DB00619&&DB00328&&DB00412&&DB00755&&DB00197&&DB00541
